# Supplementary material for: Synthesis and structural data of a Fe-base sodium metaphosphate compound, NaFe(PO3)3
Source: Data Brief. 2015 Jun 10;4:217–21. doi: 10.1016/j.dib.2015.05.022 (PMC4510540; doi:10.1016/j.dib.2015.05.022)
Supplement: Supplementary file 2 — Supplementary data [file mmc2.zip]

Archive with 1 entries (1 files):
- NFP-CIF.cif
