# Supplementary material for: Synthesis and structural data of a Fe-base sodium metaphosphate compound, NaFe(PO3)3
Source: Data Brief. 2015 Jun 10;4:217–21. doi: 10.1016/j.dib.2015.05.022 (PMC4510540; doi:10.1016/j.dib.2015.05.022)
Supplement: Supplementary file 2 — Supplementary data [file mmc2.zip › NFP-CIF.cif]

data_NFP-CIF_publ

_pd_block_id
  2015-02-11T22:30|NFP-CIF|v|1.7305

_audit_creation_method  "from EXP file using GSAS2CIF"
_audit_creation_date                   2015-02-11T22:30
_audit_author_name                     v
_audit_update_record
; 2015-02-11T22:30  Initial CIF as created by GSAS2CIF
;

#=============================================================================
# this information describes the project, paper etc. for the CIF             #
# Acta Cryst. Section C papers and editorial correspondence is generated     #
# from the information in this section                                       #
#                                                                            #
#   (from)   CIF submission form for Rietveld refinements (Acta Cryst. C)    #
#                                                 Version 14 December 1998   #
#=============================================================================
# 1. SUBMISSION DETAILS

_publ_contact_author_name            ?   # Name of author for correspondence
_publ_contact_author_address             # Address of author for correspondence
; ?
;
_publ_contact_author_email           ?
_publ_contact_author_fax             ?
_publ_contact_author_phone           ?

_publ_contact_letter
; ?
;

_publ_requested_journal              ?
_publ_requested_coeditor_name        ?
_publ_requested_category             ?   # Acta C: one of CI/CM/CO/FI/FM/FO

#==============================================================================

# 2. PROCESSING SUMMARY (IUCr Office Use Only)

_journal_data_validation_number      ?

_journal_date_recd_electronic        ?
_journal_date_to_coeditor            ?
_journal_date_from_coeditor          ?
_journal_date_accepted               ?
_journal_date_printers_first         ?
_journal_date_printers_final         ?
_journal_date_proofs_out             ?
_journal_date_proofs_in              ?
_journal_coeditor_name               ?
_journal_coeditor_code               ?
_journal_coeditor_notes
; ?
;
_journal_techeditor_code             ?
_journal_techeditor_notes
; ?
;
_journal_coden_ASTM                  ?
_journal_name_full                   ?
_journal_year                        ?
_journal_volume                      ?
_journal_issue                       ?
_journal_page_first                  ?
_journal_page_last                   ?
_journal_paper_category              ?
_journal_suppl_publ_number           ?
_journal_suppl_publ_pages            ?

#==============================================================================

# 3. TITLE AND AUTHOR LIST

_publ_section_title
; ?
;
_publ_section_title_footnote
; ?
;

# The loop structure below should contain the names and addresses of all
# authors, in the required order of publication. Repeat as necessary.

loop_
	_publ_author_name
        _publ_author_footnote
	_publ_author_address
 ?                                   #<--'Last name, first name'
; ?
;
; ?
;

#==============================================================================

# 4. TEXT

_publ_section_synopsis
;  ?
;
_publ_section_abstract
; ?
;
_publ_section_comment
; ?
;
_publ_section_exptl_prep      # Details of the preparation of the sample(s)
                              # should be given here.
; ?
;
_publ_section_exptl_refinement
; ?
;
_publ_section_references
; ?
;
_publ_section_figure_captions
; ?
;
_publ_section_acknowledgements
; ?
;

#=============================================================================
# 5. OVERALL REFINEMENT & COMPUTING DETAILS

_refine_special_details
; ?
;
_pd_proc_ls_special_details
; ?
;

# The following items are used to identify the programs used.
_computing_molecular_graphics     ?
_computing_publication_material   ?

_refine_ls_weighting_scheme       ?
_refine_ls_weighting_details      ?
_refine_ls_hydrogen_treatment     ?
_refine_ls_extinction_method      ?
_refine_ls_extinction_coef        ?
_refine_ls_number_constraints     ?

_refine_ls_restrained_S_all       ?
_refine_ls_restrained_S_obs       ?

#==============================================================================
# 6. SAMPLE PREPARATION DATA

# (In the unusual case where multiple samples are used in a single
#  Rietveld study, this information should be moved into the phase
#  blocks)

# The following three fields describe the preparation of the material.
# The cooling rate is in K/min.  The pressure at which the sample was
# prepared is in kPa.  The temperature of preparation is in K.

_pd_prep_cool_rate                ?
_pd_prep_pressure                 ?
_pd_prep_temperature              ?

_pd_char_colour                   white       # use ICDD colour descriptions
_refine_ls_shift/su_max                0.05
_refine_ls_shift/su_mean               0.01
_computing_structure_refinement        GSAS
_refine_ls_number_parameters           126
_refine_ls_goodness_of_fit_all         1.60
_refine_ls_number_restraints           0
_refine_ls_matrix_type                 full
#==============================================================================
# 7. CHEMICAL, STRUCTURAL AND CRYSTAL DATA

_pd_char_particle_morphology      ?

_chemical_name_systematic
; ?
;
_chemical_name_common             ?
_chemical_formula_moiety          ?
_chemical_formula_structural      ?
_chemical_formula_analytical      ?
_chemical_melting_point           ?
_chemical_compound_source         ?       # for minerals and
                                          # natural products
_symmetry_space_group_name_Hall   ?

_exptl_crystal_F_000               ?
_exptl_crystal_density_diffrn      ?
_exptl_crystal_density_meas        ?
_exptl_crystal_density_method      ?

_cell_measurement_temperature     298

_cell_special_details
; ?
;

_geom_special_details             ?

# The following item identifies the program(s) used (if appropriate).
_computing_structure_solution     ?

#==============================================================================

# 8. Phase information from GSAS

_pd_phase_name
                   "from E:/REVISED/jiuxing/NFP cif moxing/NaFeP3O9.cif"
_cell_length_a                         14.3390(26)
_cell_length_b                         14.3374(26)
_cell_length_c                         14.3642(13)
_cell_angle_alpha                      90.0
_cell_angle_beta                       90.0
_cell_angle_gamma                      90.0
_cell_volume                           2953.05(27)
_symmetry_cell_setting                 orthorhombic
_symmetry_space_group_name_H-M         "P 21 21 21"
loop_ _symmetry_equiv_pos_site_id _symmetry_equiv_pos_as_xyz
       1 +x,+y,+z 
       2 +x+1/2,-y+1/2,-z 
       3 -x,+y+1/2,-z+1/2 
       4 -x+1/2,-y,+z+1/2 

# ATOMIC COORDINATES AND DISPLACEMENT PARAMETERS


loop_
      _atom_site_type_symbol
      _atom_site_label
      _atom_site_fract_x
      _atom_site_fract_y
      _atom_site_fract_z
      _atom_site_occupancy
      _atom_site_thermal_displace_type
      _atom_site_U_iso_or_equiv
      _atom_site_symmetry_multiplicity
Fe
Fe1     0.889(4)     0.375(4)     0.121(5)     1.0        Uiso   0.0168(31)    4
Fe
Fe2     0.376(5)     0.616(4)     0.129(5)     1.0        Uiso   0.0168(31)    4
Fe
Fe3     0.375(5)     0.365(6)     0.379(5)     1.0        Uiso   0.0168(31)    4
Fe
Fe4     0.135(5)     0.122(5)     0.130(6)     1.0        Uiso   0.0168(31)    4
Na
Na1     0.005(14)   -0.005(10)   -0.006(11)    1.0        Uiso   0.01          4
Na
Na2     0.505(15)   -0.007(12)   -0.001(11)    1.0        Uiso   0.01          4
Na
Na3     0.750(12)    0.262(10)    0.247(11)    1.0        Uiso   0.01          4
Na
Na4     0.244(13)    0.254(14)    0.242(10)    1.0        Uiso   0.01          4
P 
P1      0.518(8)     0.524(9)     0.265(8)     1.0        Uiso   0.0125(32)    4
P 
P2      0.722(11)    0.503(7)     0.237(6)     1.0        Uiso   0.0125(32)    4
P 
P3      0.747(8)     0.522(9)     0.031(7)     1.0        Uiso   0.0125(32)    4
P 
P4      0.739(9)     0.723(9)    -0.007(7)     1.0        Uiso   0.0125(32)    4
P 
P5      0.527(7)     0.724(5)    -0.033(6)     1.0        Uiso   0.0125(32)    4
P 
P6      0.503(7)     0.777(8)     0.793(7)     1.0        Uiso   0.0125(32)    4
P 
P7      0.526(11)    0.988(7)     0.757(7)     1.0        Uiso   0.0125(32)    4
P 
P8      0.729(8)     0.998(6)     0.721(7)     1.0        Uiso   0.0125(32)    4
P 
P9      0.755(7)     0.971(8)     0.509(8)     1.0        Uiso   0.0125(32)    4
P 
P10     0.779(9)     0.775(7)     0.511(8)     1.0        Uiso   0.0125(32)    4
P 
P11     0.983(9)     0.763(5)     0.529(8)     1.0        Uiso   0.0125(32)    4
P 
P12    -0.004(6)     0.771(7)     0.727(8)     1.0        Uiso   0.0125(32)    4
O 
O1      0.4946(18)   0.4488(17)   0.3276(17)   1.0        Uiso   0.0082(27)    4
O 
O2      0.6294(18)   0.4587(17)   0.2621(17)   1.0        Uiso   0.0082(27)    4
O 
O3      0.5516(16)   0.6252(17)   0.3027(17)   1.0        Uiso   0.0082(27)    4
O 
O4      0.4806(18)   0.5287(17)   0.1776(17)   1.0        Uiso   0.0082(27)    4
O 
O5      0.6936(18)   0.5228(17)   0.1257(15)   1.0        Uiso   0.0082(27)    4
O 
O6      0.7736(18)   0.4127(16)   0.2106(17)   1.0        Uiso   0.0082(27)    4
O 
O7      0.7426(17)   0.5747(17)   0.3076(17)   1.0        Uiso   0.0082(27)    4
O 
O8      0.7799(18)   0.6341(17)   0.0156(18)   1.0        Uiso   0.0082(27)    4
O 
O9      0.8476(18)   0.4797(17)   0.0146(17)   1.0        Uiso   0.0082(27)    4
O 
O10     0.6666(18)   0.4887(18)  -0.0224(17)   1.0        Uiso   0.0082(27)    4
O 
O11     0.7936(18)   0.7857(17)  -0.0814(17)   1.0        Uiso   0.0082(27)    4
O 
O12     0.7296(17)   0.7857(17)   0.0736(17)   1.0        Uiso   0.0082(27)    4
O 
O13     0.6406(18)   0.6937(17)  -0.0513(18)   1.0        Uiso   0.0082(27)    4
O 
O14     0.5346(18)   0.7249(17)   0.8607(17)   1.0        Uiso   0.0082(27)    4
O 
O15     0.4686(18)   0.6827(18)   0.0216(19)   1.0        Uiso   0.0082(27)    4
O 
O16     0.5295(17)   0.8277(17)   0.0326(17)   1.0        Uiso   0.0082(27)    4
O 
O17     0.5516(18)   0.8948(17)   0.7897(17)   1.0        Uiso   0.0082(27)    4
O 
O18     0.4055(18)   0.7689(17)   0.7256(19)   1.0        Uiso   0.0082(27)    4
O 
O19     0.5756(18)   0.7518(17)   0.7176(17)   1.0        Uiso   0.0082(27)    4
O 
O20     0.4845(19)   0.9978(17)   0.6766(17)   1.0        Uiso   0.0082(27)    4
O 
O21     0.4836(17)   0.0318(17)   0.8596(17)   1.0        Uiso   0.0082(27)    4
O 
O22     0.6262(18)   0.0459(17)   0.7687(17)   1.0        Uiso   0.0082(27)    4
O 
O23     0.7747(18)   0.0977(19)   0.7276(17)   1.0        Uiso   0.0082(27)    4
O 
O24     0.7807(18)   0.9177(17)   0.7856(17)   1.0        Uiso   0.0082(27)    4
O 
O25     0.7136(17)   0.9567(17)   0.6258(17)   1.0        Uiso   0.0082(27)    4
O 
O26     0.6625(18)   0.0258(16)   0.4696(18)   1.0        Uiso   0.0082(27)    4
O 
O27     0.8365(18)   0.0128(17)   0.5256(17)   1.0        Uiso   0.0082(27)    4
O 
O28     0.7287(18)   0.8690(17)   0.4956(17)   1.0        Uiso   0.0082(27)    4
O 
O29     0.8809(18)   0.7918(19)   0.5506(18)   1.0        Uiso   0.0082(27)    4
O 
O30     0.7706(17)   0.7287(17)   0.4166(17)   1.0        Uiso   0.0082(27)    4
O 
O31     0.7065(18)   0.7418(17)   0.5786(17)   1.0        Uiso   0.0082(27)    4
O 
O32     0.9806(18)   0.6608(19)   0.4826(16)   1.0        Uiso   0.0082(27)    4
O 
O33     0.0226(18)   0.8348(17)   0.4847(17)   1.0        Uiso   0.0082(27)    4
O 
O34     0.0136(17)   0.7298(17)   0.6117(16)   1.0        Uiso   0.0082(27)    4
O 
O35     0.9275(18)   0.7837(18)   0.7786(17)   1.0        Uiso   0.0082(27)    4
O 
O36     0.0976(18)   0.7247(17)   0.7626(17)   1.0        Uiso   0.0082(27)    4
 
# If you change Z, be sure to change all 3 of the following
_chemical_formula_sum                  "Fe4 Na4 O36 P12"
_chemical_formula_weight               1263.00
_cell_formula_units_Z                  4

# MOLECULAR GEOMETRY

loop_
      _geom_bond_atom_site_label_1
      _geom_bond_atom_site_label_2
      _geom_bond_distance
      _geom_bond_site_symmetry_1
      _geom_bond_site_symmetry_2
      _geom_bond_publ_flag
  Fe1       Na2               3.04(16)  .      2_555  N
  Fe1       Na3               3.16(14)  .      1_555  N
  Fe1       O6                 2.17(7)  .      1_555  N
  Fe1       O9                 2.22(7)  .      1_555  N
  Fe1       O19                2.35(7)  .      4_664  N
  Fe1       O21                1.92(6)  .      2_556  N
  Fe1       O31                2.25(7)  .      4_664  N
  Fe1       O33                2.06(8)  .      3_645  N
  Fe2       Na1               3.02(18)  .      2_555  N
  Fe2       Na3               3.28(15)  .      3_655  N
  Fe2       O4                 2.08(7)  .      1_555  N
  Fe2       O11                1.96(7)  .      2_465  N
  Fe2       O15                2.24(7)  .      1_555  N
  Fe2       O24                1.90(8)  .      2_466  N
  Fe2       O26                2.00(7)  .      3_655  N
  Fe2       O35                2.09(7)  .      2_466  N
  Fe3       Na2               3.08(16)  .      3_655  N
  Fe3       Na4               3.15(17)  .      1_555  N
  Fe3       O1                 2.21(7)  .      1_555  N
  Fe3       O12                2.01(7)  .      3_645  N
  Fe3       O16                1.94(8)  .      3_645  N
  Fe3       O23                2.17(8)  .      2_456  N
  Fe3       O27                2.30(9)  .      2_456  N
  Fe3       O36                2.14(9)  .      4_564  N
  Fe4       Na1               3.25(18)  .      1_555  N
  Fe4       Na4               2.94(18)  .      1_555  N
  Fe4       O7                 2.08(7)  .      3_645  N
  Fe4       O10                2.26(9)  .      2_455  N
  Fe4       O18                2.16(9)  .      4_564  N
  Fe4       O20                2.51(8)  .      4_564  N
  Fe4       O30                2.15(8)  .      3_645  N
  Fe4       O32                2.38(7)  .      3_645  N
  Na1       Fe2               3.02(18)  .      2_455  N
  Na1       Fe4               3.25(18)  .      1_555  N
  Na1       P3                3.49(22)  .      2_455  N
  Na1       P5                3.20(16)  .      2_455  N
  Na1       O4                2.51(16)  .      2_455  N
  Na1       O10               2.36(19)  .      2_455  N
  Na1       O15               2.61(15)  .      2_455  N
  Na1       O20               2.63(16)  .      4_564  N
  Na1       O26               2.45(19)  .      4_554  N
  Na1       O32               2.41(15)  .      3_645  N
  Na2       Fe1               3.04(16)  .      2_455  N
  Na2       Fe3               3.08(16)  .      3_645  N
  Na2       P1                3.43(21)  .      3_645  N
  Na2       P7                3.49(20)  .      1_544  N
  Na2       P9                3.49(24)  .      4_664  N
  Na2       P11               3.53(18)  .      4_664  N
  Na2       O1                2.57(15)  .      3_645  N
  Na2       O9                2.29(21)  .      2_455  N
  Na2       O16               2.45(16)  .      1_545  N
  Na2       O21               2.10(14)  .      1_554  N
  Na2       O27               2.31(21)  .      4_654  N
  Na2       O33               2.50(17)  .      4_564  N
  Na3       Fe1               3.16(14)  .      1_555  N
  Na3       Fe2               3.28(15)  .      3_645  N
  Na3       P2                3.48(18)  .      1_555  N
  Na3       P4                3.54(17)  .      4_665  N
  Na3       P10               3.47(19)  .      4_664  N
  Na3       P12               3.57(20)  .      4_564  N
  Na3       O6                2.25(15)  .      1_555  N
  Na3       O11               2.62(15)  .      4_665  N
  Na3       O19               2.55(17)  .      4_664  N
  Na3       O24               2.67(15)  .      4_664  N
  Na3       O31               2.51(16)  .      4_664  N
  Na3       O35               2.66(16)  .      4_664  N
  Na4       Fe3               3.15(17)  .      1_555  N
  Na4       Fe4               2.94(18)  .      1_555  N
  Na4       P8                3.54(21)  .      2_466  N
  Na4       O7                2.67(20)  .      3_645  N
  Na4       O12               2.72(14)  .      3_645  N
  Na4       O18               2.19(19)  .      4_564  N
  Na4       O23               2.21(19)  .      2_456  N
  Na4       O30               2.31(14)  .      3_645  N
  Na4       O36               2.31(19)  .      4_564  N
  P1        Na2               3.43(21)  .      3_655  N
  P1        O1                1.43(11)  .      1_555  N
  P1        O2                1.85(13)  .      1_555  N
  P1        O3                1.63(14)  .      1_555  N
  P1        O4                1.37(12)  .      1_555  N
  P2        Na3               3.48(18)  .      1_555  N
  P2        O2                1.52(15)  .      1_555  N
  P2        O5                1.67(10)  .      1_555  N
  P2        O6                1.53(12)  .      1_555  N
  P2        O7                1.48(10)  .      1_555  N
  P3        Na1               3.49(22)  .      2_555  N
  P3        P4                2.94(19)  .      1_555  N
  P3        O5                 1.55(9)  .      1_555  N
  P3        O8                1.69(13)  .      1_555  N
  P3        O9                1.59(10)  .      1_555  N
  P3        O10               1.46(12)  .      1_555  N
  P4        Na3               3.54(17)  .      4_664  N
  P4        P3                2.94(19)  .      1_555  N
  P4        O8                1.44(13)  .      1_555  N
  P4        O11               1.60(11)  .      1_555  N
  P4        O12               1.46(12)  .      1_555  N
  P4        O13               1.61(13)  .      1_555  N
  P5        Na1               3.20(16)  .      2_555  N
  P5        P6                2.64(11)  .      1_554  N
  P5        O13               1.71(10)  .      1_555  N
  P5        O14                1.53(9)  .      1_554  N
  P5        O15                1.29(9)  .      1_555  N
  P5        O16                1.76(8)  .      1_555  N
  P6        P5                2.64(11)  .      1_556  N
  P6        O14               1.31(12)  .      1_555  N
  P6        O17               1.83(13)  .      1_555  N
  P6        O18               1.70(11)  .      1_555  N
  P6        O19               1.55(10)  .      1_555  N
  P7        Na2               3.49(20)  .      1_566  N
  P7        P8                2.96(19)  .      1_555  N
  P7        O17               1.46(11)  .      1_555  N
  P7        O20               1.30(11)  .      1_555  N
  P7        O21               1.72(11)  .      1_565  N
  P7        O22               1.67(14)  .      1_565  N
  P8        Na4               3.54(21)  .      2_566  N
  P8        P7                2.96(19)  .      1_555  N
  P8        O22               1.74(11)  .      1_565  N
  P8        O23               1.52(10)  .      1_565  N
  P8        O24               1.70(11)  .      1_555  N
  P8        O25               1.53(10)  .      1_555  N
  P9        Na2               3.49(24)  .      4_665  N
  P9        P10               2.84(15)  .      1_555  N
  P9        O25               1.79(12)  .      1_555  N
  P9        O26               1.64(10)  .      1_565  N
  P9        O27               1.33(11)  .      1_565  N
  P9        O28               1.53(12)  .      1_555  N
  P10       Na3               3.47(19)  .      4_665  N
  P10       P9                2.84(15)  .      1_555  N
  P10       P11               2.95(17)  .      1_555  N
  P10       O28               1.54(11)  .      1_555  N
  P10       O29               1.59(14)  .      1_555  N
  P10       O30               1.51(12)  .      1_555  N
  P10       O31               1.50(13)  .      1_555  N
  P11       Na2               3.53(18)  .      4_665  N
  P11       P10               2.95(17)  .      1_555  N
  P11       P12               2.86(11)  .      1_655  N
  P11       O29               1.56(12)  .      1_555  N
  P11       O32                1.60(9)  .      1_555  N
  P11       O33                1.34(9)  .      1_655  N
  P11       O34               1.35(11)  .      1_655  N
  P12       Na3               3.57(20)  .      4_565  N
  P12       P11               2.86(11)  .      1_455  N
  P12       O3                 1.75(9)  .      2_466  N
  P12       O34               1.78(12)  .      1_555  N
  P12       O35               1.24(10)  .      1_455  N
  P12       O36                1.67(9)  .      1_555  N
  O1        Fe3                2.21(7)  .      1_555  N
  O1        Na2               2.57(15)  .      3_655  N
  O1        P1                1.43(11)  .      1_555  N
  O1        O2                 2.15(4)  .      1_555  N
  O2        P1                1.85(13)  .      1_555  N
  O2        P2                1.52(15)  .      1_555  N
  O2        O1                 2.15(4)  .      1_555  N
  O3        P1                1.63(14)  .      1_555  N
  O3        P12                1.75(9)  .      2_566  N
  O4        Fe2                2.08(7)  .      1_555  N
  O4        Na1               2.51(16)  .      2_555  N
  O4        P1                1.37(12)  .      1_555  N
  O5        P2                1.67(10)  .      1_555  N
  O5        P3                 1.55(9)  .      1_555  N
  O6        Fe1                2.17(7)  .      1_555  N
  O6        Na3               2.25(15)  .      1_555  N
  O6        P2                1.53(12)  .      1_555  N
  O7        Fe4                2.08(7)  .      3_655  N
  O7        Na4               2.67(20)  .      3_655  N
  O7        P2                1.48(10)  .      1_555  N
  O8        P3                1.69(13)  .      1_555  N
  O8        P4                1.44(13)  .      1_555  N
  O9        Fe1                2.22(7)  .      1_555  N
  O9        Na2               2.29(21)  .      2_555  N
  O9        P3                1.59(10)  .      1_555  N
  O10       Fe4                2.26(9)  .      2_555  N
  O10       Na1               2.36(19)  .      2_555  N
  O10       P3                1.46(12)  .      1_555  N
  O11       Fe2                1.96(7)  .      2_565  N
  O11       Na3               2.62(15)  .      4_664  N
  O11       P4                1.60(11)  .      1_555  N
  O12       Fe3                2.01(7)  .      3_655  N
  O12       Na4               2.72(14)  .      3_655  N
  O12       P4                1.46(12)  .      1_555  N
  O13       P4                1.61(13)  .      1_555  N
  O13       P5                1.71(10)  .      1_555  N
  O13       O14                2.02(7)  .      1_554  N
  O14       P5                 1.53(9)  .      1_556  N
  O14       P6                1.31(12)  .      1_555  N
  O14       O13                2.02(7)  .      1_556  N
  O14       O19                2.17(2)  .      1_555  N
  O15       Fe2                2.24(7)  .      1_555  N
  O15       Na1               2.61(15)  .      2_555  N
  O15       P5                 1.29(9)  .      1_555  N
  O16       Fe3                1.94(8)  .      3_655  N
  O16       Na2               2.45(16)  .      1_565  N
  O16       P5                 1.76(8)  .      1_555  N
  O17       P6                1.83(13)  .      1_555  N
  O17       P7                1.46(11)  .      1_555  N
  O18       Fe4                2.16(9)  .      4_565  N
  O18       Na4               2.19(19)  .      4_565  N
  O18       P6                1.70(11)  .      1_555  N
  O19       Fe1                2.35(7)  .      4_665  N
  O19       Na3               2.55(17)  .      4_665  N
  O19       P6                1.55(10)  .      1_555  N
  O19       O14                2.17(2)  .      1_555  N
  O20       Fe4                2.51(8)  .      4_565  N
  O20       Na1               2.63(16)  .      4_565  N
  O20       P7                1.30(11)  .      1_555  N
  O21       Fe1                1.92(6)  .      2_456  N
  O21       Na2               2.10(14)  .      1_556  N
  O21       P7                1.72(11)  .      1_545  N
  O22       P7                1.67(14)  .      1_545  N
  O22       P8                1.74(11)  .      1_545  N
  O23       Fe3                2.17(8)  .      2_556  N
  O23       Na4               2.21(19)  .      2_556  N
  O23       P8                1.52(10)  .      1_545  N
  O24       Fe2                1.90(8)  .      2_566  N
  O24       Na3               2.67(15)  .      4_665  N
  O24       P8                1.70(11)  .      1_555  N
  O25       P8                1.53(10)  .      1_555  N
  O25       P9                1.79(12)  .      1_555  N
  O26       Fe2                2.00(7)  .      3_645  N
  O26       Na1               2.45(19)  .      4_555  N
  O26       P9                1.64(10)  .      1_545  N
  O27       Fe3                2.30(9)  .      2_556  N
  O27       Na2               2.31(21)  .      4_655  N
  O27       P9                1.33(11)  .      1_545  N
  O28       P9                1.53(12)  .      1_555  N
  O28       P10               1.54(11)  .      1_555  N
  O29       P10               1.59(14)  .      1_555  N
  O29       P11               1.56(12)  .      1_555  N
  O30       Fe4                2.15(8)  .      3_655  N
  O30       Na4               2.31(14)  .      3_655  N
  O30       P10               1.51(12)  .      1_555  N
  O31       Fe1                2.25(7)  .      4_665  N
  O31       Na3               2.51(16)  .      4_665  N
  O31       P10               1.50(13)  .      1_555  N
  O32       Fe4                2.38(7)  .      3_655  N
  O32       Na1               2.41(15)  .      3_655  N
  O32       P11                1.60(9)  .      1_555  N
  O32       O34                2.15(4)  .      1_655  N
  O33       Fe1                2.06(8)  .      3_655  N
  O33       Na2               2.50(17)  .      4_565  N
  O33       P11                1.34(9)  .      1_455  N
  O34       P11               1.35(11)  .      1_455  N
  O34       P12               1.78(12)  .      1_555  N
  O34       O32                2.15(4)  .      1_455  N
  O35       Fe2                2.09(7)  .      2_566  N
  O35       Na3               2.66(16)  .      4_665  N
  O35       P12               1.24(10)  .      1_655  N
  O36       Fe3                2.14(9)  .      4_565  N
  O36       Na4               2.31(19)  .      4_565  N
  O36       P12                1.67(9)  .      1_555  N

loop_
      _geom_angle_atom_site_label_1
      _geom_angle_atom_site_label_2
      _geom_angle_atom_site_label_3
      _geom_angle
      _geom_angle_site_symmetry_1
      _geom_angle_site_symmetry_2
      _geom_angle_site_symmetry_3
      _geom_angle_publ_flag
  Na2       Fe1       Na3                 172(6)      2_555  .      1_555  N
  Na2       Fe1       O21                  43(4)      2_555  .      2_556  N
  Na2       Fe1       O33                  55(4)      2_555  .      3_645  N
  Na3       Fe1       O21                 136(5)      1_555  .      2_556  N
  Na3       Fe1       O33                 132(4)      1_555  .      3_645  N
  O21       Fe1       O33               82.6(25)      2_556  .      3_645  N
  Na1       Fe2       O4                   55(4)      2_555  .      1_555  N
  Na1       Fe2       O11                 123(5)      2_555  .      2_465  N
  Na1       Fe2       O24                 133(4)      2_555  .      2_466  N
  Na1       Fe2       O26                  54(4)      2_555  .      3_655  N
  Na1       Fe2       O35                 121(5)      2_555  .      2_466  N
  O4        Fe2       O11                 171(4)      1_555  .      2_465  N
  O4        Fe2       O24               98.3(29)      1_555  .      2_466  N
  O4        Fe2       O26               92.6(29)      1_555  .      3_655  N
  O4        Fe2       O35               86.8(29)      1_555  .      2_466  N
  O11       Fe2       O24               88.5(30)      2_465  .      2_466  N
  O11       Fe2       O26               93.1(30)      2_465  .      3_655  N
  O11       Fe2       O35               86.7(27)      2_465  .      2_466  N
  O24       Fe2       O26               95.3(32)      2_466  .      3_655  N
  O24       Fe2       O35               91.0(29)      2_466  .      2_466  N
  O26       Fe2       O35                 174(4)      3_655  .      2_466  N
  Na2       Fe3       Na4                 174(7)      3_655  .      1_555  N
  Na2       Fe3       O12                 124(5)      3_655  .      3_645  N
  Na2       Fe3       O16                  53(4)      3_655  .      3_645  N
  Na2       Fe3       O36                 135(6)      3_655  .      4_564  N
  Na4       Fe3       O12               58.8(33)      1_555  .      3_645  N
  Na4       Fe3       O16                 134(5)      1_555  .      3_645  N
  Na4       Fe3       O36                  47(4)      1_555  .      4_564  N
  O12       Fe3       O16               98.3(32)      3_645  .      3_645  N
  O12       Fe3       O36               93.6(32)      3_645  .      4_564  N
  O16       Fe3       O36                 103(4)      3_645  .      4_564  N
  Na4       Fe4       O7                   62(4)      1_555  .      3_645  N
  Na4       Fe4       O30                  51(4)      1_555  .      3_645  N
  O7        Fe4       O30               80.5(26)      3_645  .      3_645  N
  Fe2       Na1       O4                42.9(31)      2_455  .      2_455  N
  Fe2       Na1       O10                 139(7)      2_455  .      2_455  N
  Fe2       Na1       O15               46.3(30)      2_455  .      2_455  N
  Fe2       Na1       O20                 130(7)      2_455  .      4_564  N
  Fe2       Na1       O26               41.2(29)      2_455  .      4_554  N
  Fe2       Na1       O32                 131(6)      2_455  .      3_645  N
  O4        Na1       O10                 109(7)      2_455  .      2_455  N
  O4        Na1       O15                  76(4)      2_455  .      2_455  N
  O4        Na1       O20                 172(8)      2_455  .      4_564  N
  O4        Na1       O26                  73(4)      2_455  .      4_554  N
  O4        Na1       O32                 106(6)      2_455  .      3_645  N
  O10       Na1       O15                 108(6)      2_455  .      2_455  N
  O10       Na1       O20                  77(5)      2_455  .      4_564  N
  O10       Na1       O26                 178(7)      2_455  .      4_554  N
  O10       Na1       O32                  78(6)      2_455  .      3_645  N
  O15       Na1       O20                  98(5)      2_455  .      4_564  N
  O15       Na1       O26                  71(5)      2_455  .      4_554  N
  O15       Na1       O32                 172(9)      2_455  .      3_645  N
  O20       Na1       O26                 102(7)      4_564  .      4_554  N
  O20       Na1       O32                  80(5)      4_564  .      3_645  N
  O26       Na1       O32                 103(6)      4_554  .      3_645  N
  Fe1       Na2       Fe3                 178(8)      2_455  .      3_645  N
  Fe1       Na2       O1                  135(8)      2_455  .      3_645  N
  Fe1       Na2       O9                46.6(30)      2_455  .      2_455  N
  Fe1       Na2       O16                 142(7)      2_455  .      1_545  N
  Fe1       Na2       O21               38.8(32)      2_455  .      1_554  N
  Fe1       Na2       O27                 131(8)      2_455  .      4_654  N
  Fe1       Na2       O33               42.2(26)      2_455  .      4_564  N
  Fe3       Na2       O1                45.1(28)      3_645  .      3_645  N
  Fe3       Na2       O9                  134(8)      3_645  .      2_455  N
  Fe3       Na2       O16               39.2(28)      3_645  .      1_545  N
  Fe3       Na2       O21                 142(9)      3_645  .      1_554  N
  Fe3       Na2       O27               48.0(33)      3_645  .      4_654  N
  Fe3       Na2       O33                 136(7)      3_645  .      4_564  N
  O1        Na2       O9                   97(8)      3_645  .      2_455  N
  O1        Na2       O16               64.3(34)      3_645  .      1_545  N
  O1        Na2       O21                172(11)      3_645  .      1_554  N
  O1        Na2       O27                  80(4)      3_645  .      4_654  N
  O1        Na2       O33                 109(6)      3_645  .      4_564  N
  O9        Na2       O16                 109(8)      2_455  .      1_545  N
  O9        Na2       O21                  75(5)      2_455  .      1_554  N
  O9        Na2       O27                 171(9)      2_455  .      4_654  N
  O9        Na2       O33                  71(5)      2_455  .      4_564  N
  O16       Na2       O21                 118(7)      1_545  .      1_554  N
  O16       Na2       O27                  78(5)      1_545  .      4_654  N
  O16       Na2       O33                 173(7)      1_545  .      4_564  N
  O21       Na2       O27                 108(9)      1_554  .      4_654  N
  O21       Na2       O33                  69(4)      1_554  .      4_564  N
  O27       Na2       O33                 102(8)      4_654  .      4_564  N
  Fe1       Na3       O6                43.4(30)      1_555  .      1_555  N
  Fe1       Na3       O11                 145(7)      1_555  .      4_665  N
  Fe1       Na3       O19               47.1(29)      1_555  .      4_664  N
  Fe1       Na3       O24                 136(6)      1_555  .      4_664  N
  Fe1       Na3       O31               45.0(25)      1_555  .      4_664  N
  Fe1       Na3       O35                 146(6)      1_555  .      4_664  N
  O6        Na3       O11                 120(7)      1_555  .      4_665  N
  O6        Na3       O19                  83(5)      1_555  .      4_664  N
  O6        Na3       O24                 178(8)      1_555  .      4_664  N
  O6        Na3       O31                  76(4)      1_555  .      4_664  N
  O6        Na3       O35                 115(7)      1_555  .      4_664  N
  O11       Na3       O19                 112(6)      4_665  .      4_664  N
  O11       Na3       O24               61.2(32)      4_665  .      4_664  N
  O11       Na3       O31                 164(7)      4_665  .      4_664  N
  O11       Na3       O35               63.5(35)      4_665  .      4_664  N
  O19       Na3       O24                  97(5)      4_664  .      4_664  N
  O19       Na3       O31                  66(4)      4_664  .      4_664  N
  O19       Na3       O35                 161(7)      4_664  .      4_664  N
  O24       Na3       O31                 103(6)      4_664  .      4_664  N
  O24       Na3       O35                  65(4)      4_664  .      4_664  N
  O31       Na3       O35                 113(6)      4_664  .      4_664  N
  Fe3       Na4       Fe4                 170(8)      1_555  .      1_555  N
  Fe3       Na4       O7                  128(7)      1_555  .      3_645  N
  Fe3       Na4       O12               39.1(26)      1_555  .      3_645  N
  Fe3       Na4       O18                 137(7)      1_555  .      4_564  N
  Fe3       Na4       O23               43.4(33)      1_555  .      2_456  N
  Fe3       Na4       O30                 138(7)      1_555  .      3_645  N
  Fe3       Na4       O36               42.8(31)      1_555  .      4_564  N
  Fe4       Na4       O7                43.3(31)      1_555  .      3_645  N
  Fe4       Na4       O12                 136(7)      1_555  .      3_645  N
  Fe4       Na4       O18                  47(4)      1_555  .      4_564  N
  Fe4       Na4       O23                 146(8)      1_555  .      2_456  N
  Fe4       Na4       O30               46.6(33)      1_555  .      3_645  N
  Fe4       Na4       O36                 133(8)      1_555  .      4_564  N
  O7        Na4       O12                 114(7)      3_645  .      3_645  N
  O7        Na4       O18                  84(6)      3_645  .      4_564  N
  O7        Na4       O23                 164(9)      3_645  .      2_456  N
  O7        Na4       O30                  66(4)      3_645  .      3_645  N
  O7        Na4       O36                  95(7)      3_645  .      4_564  N
  O12       Na4       O18                 105(7)      3_645  .      4_564  N
  O12       Na4       O23                  68(4)      3_645  .      2_456  N
  O12       Na4       O30                 177(9)      3_645  .      3_645  N
  O12       Na4       O36                  74(4)      3_645  .      4_564  N
  O18       Na4       O23                 111(9)      4_564  .      2_456  N
  O18       Na4       O30                  77(5)      4_564  .      3_645  N
  O18       Na4       O36                 178(9)      4_564  .      4_564  N
  O23       Na4       O30                 111(8)      2_456  .      3_645  N
  O23       Na4       O36                  70(5)      2_456  .      4_564  N
  O30       Na4       O36                 104(7)      3_645  .      4_564  N
  O1        P1        O2                   81(6)      1_555  .      1_555  N
  O1        P1        O3                  122(8)      1_555  .      1_555  N
  O1        P1        O4                  122(9)      1_555  .      1_555  N
  O2        P1        O3                  102(6)      1_555  .      1_555  N
  O2        P1        O4                  110(8)      1_555  .      1_555  N
  O3        P1        O4                  112(8)      1_555  .      1_555  N
  O2        P2        O5                   95(7)      1_555  .      1_555  N
  O2        P2        O6                   98(6)      1_555  .      1_555  N
  O2        P2        O7                  107(8)      1_555  .      1_555  N
  O5        P2        O6                   92(5)      1_555  .      1_555  N
  O5        P2        O7                  126(7)      1_555  .      1_555  N
  O6        P2        O7                 132(10)      1_555  .      1_555  N
  O5        P3        O8                  104(7)      1_555  .      1_555  N
  O5        P3        O9                  126(7)      1_555  .      1_555  N
  O5        P3        O10                  95(6)      1_555  .      1_555  N
  O8        P3        O9                   95(6)      1_555  .      1_555  N
  O8        P3        O10                 117(7)      1_555  .      1_555  N
  O9        P3        O10                 121(8)      1_555  .      1_555  N
  O8        P4        O11                 117(9)      1_555  .      1_555  N
  O8        P4        O12                 114(7)      1_555  .      1_555  N
  O8        P4        O13                 102(7)      1_555  .      1_555  N
  O11       P4        O12                 104(7)      1_555  .      1_555  N
  O11       P4        O13                 108(6)      1_555  .      1_555  N
  O12       P4        O13                 113(8)      1_555  .      1_555  N
  O13       P5        O14                  77(4)      1_555  .      1_554  N
  O13       P5        O15                 127(6)      1_555  .      1_555  N
  O13       P5        O16                 106(5)      1_555  .      1_555  N
  O14       P5        O15                 131(7)      1_554  .      1_555  N
  O14       P5        O16                 121(5)      1_554  .      1_555  N
  O15       P5        O16                  94(5)      1_555  .      1_555  N
  O14       P6        O17                 114(7)      1_555  .      1_555  N
  O14       P6        O18                 132(9)      1_555  .      1_555  N
  O14       P6        O19                  99(7)      1_555  .      1_555  N
  O17       P6        O18                 112(6)      1_555  .      1_555  N
  O17       P6        O19                  87(6)      1_555  .      1_555  N
  O18       P6        O19                  98(5)      1_555  .      1_555  N
  O17       P7        O20                 120(8)      1_555  .      1_555  N
  O17       P7        O21                  98(6)      1_555  .      1_565  N
  O17       P7        O22                 102(8)      1_555  .      1_565  N
  O20       P7        O21                 124(9)      1_555  .      1_565  N
  O20       P7        O22                 115(8)      1_555  .      1_565  N
  O21       P7        O22                  92(5)      1_565  .      1_565  N
  O22       P8        O23                  91(5)      1_565  .      1_565  N
  O22       P8        O24                 114(6)      1_565  .      1_555  N
  O22       P8        O25                 113(7)      1_565  .      1_555  N
  O23       P8        O24                 114(7)      1_565  .      1_555  N
  O23       P8        O25                 120(7)      1_565  .      1_555  N
  O24       P8        O25                 104(5)      1_555  .      1_555  N
  O25       P9        O26                  97(6)      1_555  .      1_565  N
  O25       P9        O27                 100(7)      1_555  .      1_565  N
  O25       P9        O28                  86(5)      1_555  .      1_555  N
  O26       P9        O27                 124(8)      1_565  .      1_565  N
  O26       P9        O28                 102(7)      1_565  .      1_555  N
  O27       P9        O28                 132(8)      1_565  .      1_555  N
  O28       P10       O29                 110(7)      1_555  .      1_555  N
  O28       P10       O30                 103(8)      1_555  .      1_555  N
  O28       P10       O31                  93(7)      1_555  .      1_555  N
  O29       P10       O30                 118(8)      1_555  .      1_555  N
  O29       P10       O31                 117(8)      1_555  .      1_555  N
  O30       P10       O31                 113(8)      1_555  .      1_555  N
  O29       P11       O32                 108(7)      1_555  .      1_555  N
  O29       P11       O33                 106(6)      1_555  .      1_655  N
  O29       P11       O34                 103(7)      1_555  .      1_655  N
  O32       P11       O33                 121(8)      1_555  .      1_655  N
  O32       P11       O34                  93(4)      1_555  .      1_655  N
  O33       P11       O34                 124(9)      1_655  .      1_655  N
  O3        P12       O34                  89(5)      2_466  .      1_555  N
  O3        P12       O35                 112(7)      2_466  .      1_455  N
  O3        P12       O36                  91(4)      2_466  .      1_555  N
  O34       P12       O35                 135(7)      1_555  .      1_455  N
  O34       P12       O36                  92(5)      1_555  .      1_555  N
  O35       P12       O36                 125(8)      1_455  .      1_555  N
  Na2       O1        P1                  115(7)      3_655  .      1_555  N
  P1        O2        P2                  124(5)      1_555  .      1_555  N
  P1        O3        P12                 123(4)      1_555  .      2_566  N
  Fe2       O4        Na1                  82(5)      1_555  .      2_555  N
  Fe2       O4        P1                  129(6)      1_555  .      1_555  N
  Na1       O4        P1                  147(6)      2_555  .      1_555  N
  P2        O5        P3                  135(6)      1_555  .      1_555  N
  Na3       O6        P2                  133(7)      1_555  .      1_555  N
  Fe4       O7        Na4                  75(4)      3_655  .      3_655  N
  Fe4       O7        P2                  133(7)      3_655  .      1_555  N
  Na4       O7        P2                  120(5)      3_655  .      1_555  N
  P3        O8        P4                  139(6)      1_555  .      1_555  N
  Na2       O9        P3                  147(6)      2_555  .      1_555  N
  Na1       O10       P3                  130(5)      2_555  .      1_555  N
  Fe2       O11       Na3                  90(4)      2_565  .      4_664  N
  Fe2       O11       P4                  158(5)      2_565  .      1_555  N
  Na3       O11       P4                  112(6)      4_664  .      1_555  N
  Fe3       O12       Na4                  82(4)      3_655  .      3_655  N
  Fe3       O12       P4                  133(6)      3_655  .      1_555  N
  Na4       O12       P4                  131(6)      3_655  .      1_555  N
  P4        O13       P5                  135(6)      1_555  .      1_555  N
  P5        O14       P6                  136(6)      1_556  .      1_555  N
  Na1       O15       P5                  105(5)      2_555  .      1_555  N
  Fe3       O16       Na2                  88(5)      3_655  .      1_565  N
  Fe3       O16       P5                  127(4)      3_655  .      1_555  N
  Na2       O16       P5                  135(5)      1_565  .      1_555  N
  P6        O17       P7                  139(7)      1_555  .      1_555  N
  Na4       O18       P6                  139(6)      4_565  .      1_555  N
  Na3       O19       P6                  124(6)      4_665  .      1_555  N
  Na1       O20       P7                  149(8)      4_565  .      1_555  N
  Fe1       O21       Na2                  98(6)      2_456  .      1_556  N
  Fe1       O21       P7                  129(5)      2_456  .      1_545  N
  Na2       O21       P7                  132(7)      1_556  .      1_545  N
  P7        O22       P8                  120(5)      1_545  .      1_545  N
  Na4       O23       P8                  142(6)      2_556  .      1_545  N
  Fe2       O24       Na3                  90(4)      2_566  .      4_665  N
  Fe2       O24       P8                  148(4)      2_566  .      1_555  N
  Na3       O24       P8                  120(5)      4_665  .      1_555  N
  P8        O25       P9                  138(5)      1_555  .      1_555  N
  Fe2       O26       Na1                  85(4)      3_645  .      4_555  N
  Fe2       O26       P9                  141(5)      3_645  .      1_545  N
  Na1       O26       P9                  133(5)      4_555  .      1_545  N
  Na2       O27       P9                  145(7)      4_655  .      1_545  N
  P9        O28       P10                 135(7)      1_555  .      1_555  N
  P10       O29       P11                 139(5)      1_555  .      1_555  N
  Fe4       O30       Na4                  82(5)      3_655  .      3_655  N
  Fe4       O30       P10                 123(5)      3_655  .      1_555  N
  Na4       O30       P10                 145(6)      3_655  .      1_555  N
  Na3       O31       P10                 117(6)      4_665  .      1_555  N
  Na1       O32       P11                 147(5)      3_655  .      1_555  N
  Fe1       O33       Na2                  83(4)      3_655  .      4_565  N
  Fe1       O33       P11                 146(5)      3_655  .      1_455  N
  Na2       O33       P11                 131(6)      4_565  .      1_455  N
  P11       O34       P12                 132(5)      1_455  .      1_555  N
  Fe2       O35       Na3                  86(4)      2_566  .      4_665  N
  Fe2       O35       P12                 139(5)      2_566  .      1_655  N
  Na3       O35       P12                 128(6)      4_665  .      1_655  N
  Fe3       O36       Na4                  90(5)      4_565  .      4_565  N
  Fe3       O36       P12                 129(4)      4_565  .      1_555  N
  Na4       O36       P12                 140(6)      4_565  .      1_555  N

# Powder diffraction data for histogram  1
#==============================================================================
# 9. INSTRUMENT CHARACTERIZATION

_exptl_special_details
; ?
;

# if regions of the data are excluded, the reason(s) are supplied here:
_pd_proc_info_excluded_regions
; ?
;

# The following item is used to identify the equipment used to record
# the powder pattern when the diffractogram was measured at a laboratory
# other than the authors' home institution, e.g. when neutron or synchrotron
# radiation is used.

_pd_instr_location
; ?
;
_pd_calibration_special_details           # description of the method used
                                          # to calibrate the instrument
; ?
;

_diffrn_ambient_temperature       298
_diffrn_source                    ?
_diffrn_source_target             ?
_diffrn_source_type               ?
_diffrn_measurement_device_type   ?
_diffrn_detector                  ?
_diffrn_detector_type             ?       # make or model of detector

_pd_meas_scan_method              ?       # options are 'step', 'cont',
                                          # 'tof', 'fixed' or
                                          # 'disp' (= dispersive)
_pd_meas_special_details
;  ?
;

# The following two items identify the program(s) used (if appropriate).
_computing_data_collection        ?
_computing_data_reduction         ?

# Describe any processing performed on the data, prior to refinement.
# For example: a manual Lp correction or a precomputed absorption correction
_pd_proc_info_data_reduction      ?

# The following item is used for angular dispersive measurements only.

_diffrn_radiation_monochromator   ?

# The following items are used to define the size of the instrument.
# Not all distances are appropriate for all instrument types.

_pd_instr_dist_src/mono           ?
_pd_instr_dist_mono/spec          ?
_pd_instr_dist_src/spec           ?
_pd_instr_dist_spec/anal          ?
_pd_instr_dist_anal/detc          ?
_pd_instr_dist_spec/detc          ?

# 10. Specimen size and mounting information

# The next three fields give the specimen dimensions in mm.  The equatorial
# plane contains the incident and diffracted beam.

_pd_spec_size_axial               ?       # perpendicular to
                                          # equatorial plane

_pd_spec_size_equat               ?       # parallel to
                                          # scattering vector
                                          # in transmission

_pd_spec_size_thick               ?       # parallel to
                                          # scattering vector
                                          # in reflection

_pd_spec_mounting                         # This field should be
                                          # used to give details of the
                                          # container.
; ?
;

_pd_spec_mount_mode               ?       # options are 'reflection'
                                          # or 'transmission'

_pd_spec_shape                    ?       # options are 'cylinder'
                                          # 'flat_sheet' or 'irregular'


loop_ _atom_type_symbol
      _atom_type_number_in_cell
      _atom_type_scat_dispersion_real
      _atom_type_scat_dispersion_imag
      _atom_type_scat_Cromer_Mann_a1
      _atom_type_scat_Cromer_Mann_a2
      _atom_type_scat_Cromer_Mann_a3
      _atom_type_scat_Cromer_Mann_a4
      _atom_type_scat_Cromer_Mann_b1
      _atom_type_scat_Cromer_Mann_b2
      _atom_type_scat_Cromer_Mann_b3
      _atom_type_scat_Cromer_Mann_b4
      _atom_type_scat_Cromer_Mann_c
      _atom_type_scat_source
  Fe        16.0    0.000    0.000
 11.7695 4.76110 7.35730 0.30720 3.52220 15.3535 2.30450 76.8805 1.03690 
  International_Tables_Vol_C
  Na        16.0    0.000    0.000
 4.76260 3.28500 3.17360 8.84220 1.26740 0.31360 1.11280 129.424 0.67600 
  International_Tables_Vol_C
  P         48.0    0.000    0.000
 6.43450 1.90670 4.17910 27.1570 1.78000 0.52600 1.49080 68.1645 1.11490 
  International_Tables_Vol_C
  O         144.0    0.000    0.000
 3.04850 13.2771 2.28680 5.70110 1.54630 0.32390 0.86700 32.9089 0.25080 
  International_Tables_Vol_C
_diffrn_radiation_probe                x-ray
_diffrn_radiation_polarisn_ratio       0.7
_diffrn_radiation_wavelength           1.5406
_diffrn_radiation_type                 ?
_pd_proc_ls_prof_R_factor              0.0353
_pd_proc_ls_prof_wR_factor             0.0487
_pd_proc_ls_prof_wR_expected           0.0306
_refine_ls_R_Fsqd_factor               0.10545

#--eof--eof--eof--eof--eof--eof--eof--eof--eof--eof--eof--eof--eof--eof--eof--#
